# Supplementary material for: The price of nicotine dependence: A comparison of the cost of nicotine across products in Switzerland, Germany, USA, Sweden, France and the UK, in 2019
Source: Tob Prev Cessat. 2022 Nov 25;8:42. doi: 10.18332/tpc/156052 (PMC9692233; doi:10.18332/tpc/156052)
Supplement: Supplementary file 1 [file TPC-8-42-s001.xlsx]

## Sheet: Suppl Table 1
Supplement Table 1: Raw prices of tobacco-based and non-tobacco-based nicotine products across countries in 2019.
Product name	Raw prices: cheapest / most expensive in USD
	Switzerland	Germany	USA	Sweden	France	UK
Tobacco cigarettes pack (20 cigs)	8.40 / 9.00	5.20 / 7.20	10.60 / 11.80	5.60 / 7.40	8.60 / 9.40	9.60 / 15.00
pNRT gums 2mg (10 pieces)	5.00 / 7.90	4.20 / 4.40	1.90 / 4.50	2.00 / 3.10	1.10 / 2.00	1.30 / 1.90
Snus / nicotine pouches (10 pieces)	1.12 / 1.96	n/a	2.29 / 3.21	2.29 / 3.21	n/a	n/a
ENDS open (3.5ml plus 20% for device / coils)*	2.48 / 3.19	2.77 / 3.28	1.39 / 2.06	0.38 / 2.90	2.35 / 2.73	0.76 / 3.23
ENDS closed (1 pod plus 10% for device)	4.12 / 4.12	2.87 / 2.87	5.5 / 7.69	2.75 / 2.75	2.85 / 2.85	2.27 / 5.67
HTP (20 sticks plus 10% for device)	9.02 / 9.02	6.6 / 6.6	6.05 / 6.05	6.34 / 6.34	8.58 / 8.58	9.9 / 11.44
Snus / nicotine pouches prices gathered online, all others from Euromonitor International 2019.
* We estimated the amount of liquid needed to vape to achieve the same amount of nicotine delivered to the brain as by a pack of 20 cigarettes (= 20mg, similar bioavailability and kinetics). With a 1% liquid (10mg/ml), this would equivalate to 2ml needed per day. We conservatively adjusted our estimate upwards to 3.5ml per day according to experiences we made in an ongoing RCT with ENDS as smokin…
© 2022 Jakob J. et al.

## Sheet: Table 2
	2019	in USD	Factor pp-pcGDP	1		0.773469		0.904082		0.757143		0.677551		0.681633
			Purchasing power adjusted per capita GDP	49000		37900		44300		37100		33200		33400		https://ec.europa.eu/eurostat/databrowser/view/sdg_10_10/default/table?lang=en
			Country	Switzerland		Germany		USA		Sweden		France		UK		https://data.worldbank.org/indicator/NY.GDP.PCAP.CD
		Nicotine Source		cheap	expensive	cheap	expensive	cheap	expensive	cheap	expensive	cheap	expensive	cheap	expensive	REFS				COMMENTS
1	Cigarettes	Cigarette cheapest / most expensive		0.42	0.45	0.26	0.36	0.53	0.59	0.28	0.37	0.43	0.47	0.48	0.75					Data from EUROMONITOR IF NOT FURTHER SPECIFIED
		Cigarette pack equivalent (cpe = 20mg nicotine, bioav. normalized)		8.4	9	5.2	7.2	10.6	11.8	5.6	7.4	8.6	9.4	9.6	15
			Factor pp-pcGDP adjusted	8.4	9	6.72296	9.30871	11.7246	13.0519	7.39623	9.77358	12.6928	13.8735	14.0838	22.006
			Paid by user	8.4	9	6.72296	9.30871	11.7246	13.0519	7.39623	9.77358	12.6928	13.8735	14.0838	22.006
			Price accoring to WHO 2018, most sold GDP adapted / compared	8.7	1	9.69657	1.11455	7.63205	0.877248	9.77358	1.1234	13.8735	1.59465	18.1916	2.09099	https://www.who.int/docs/default-source/tobacco-hq/global-tobacco-report-2019/table-9-1-taxes-and-retail-price-for-a-pack-of-20-cigarette-most-so.xls?sfvrsn=afb960ef_4
		Paid compared to 1 pack in CH	Mean / mean compared	8.7	1	8.01583	0.92136	12.3883	1.42394	8.58491	0.986771	13.2831	1.5268	18.0449	2.07413
2	pNRT gums (price)	NRT gums 2mg cheapest / most expensive	0.65	0.5	0.79	0.42	0.44	0.19	0.45	0.2	0.31	0.11	0.2	0.13	0.19	Hukkanen J, Jacob P 3rd, Benowitz NL. Metabolism and disposition kinetics of nicotine. Pharmacol Rev. 2005 Mar;57(1):79-115. doi: 10.1124/pr.57.1.3. PMID: 15734728.				UK pays 90-100%, France 65%
		NRT gums 1cpe	Bioavailability normalized (65%)	7.69231	12.1538	6.46154	6.76923	2.92308	6.92308	3.07692	4.76923	1.69231	3.07692	2	2.92308	Swiss Compendium: https://compendium.ch/product/12167-nicorette-original-kaudepots-2-mg/mpro
			Factor pp-pcGDP adjusted	7.69231	12.1538	8.35397	8.75178	3.2332	7.65758	4.06386	6.29898	2.49768	4.54124	2.93413	4.28835
			Paid by user	7.69231	12.1538	8.35397	8.75178	3.2332	7.65758	4.06386	6.29898	2.49768	4.54124	2.93413	4.28835	very old article: Russell MA, Feyerabend C, Cole PV. Plasma nicotine levels after cigarette smoking and chewing nicotine gum. Br Med J. 1976 May 1
			Paid compared to 1 pack in CH
			Mean / mean compared (FULL PRICE)	9.92308	1.14058	8.55287	0.983089	5.44539	0.625907	5.18142	0.595566	3.51946	0.404536	3.61124	0.415085
3	pNRT gums (paid)	NRT gums 2mg cheapest / most expensive	0.65	0.5	0.79	0.42	0.44	0.19	0.45	0.2	0.31	0.11	0.2	0.13	0.19	Hukkanen J, Jacob P 3rd, Benowitz NL. Metabolism and disposition kinetics of nicotine. Pharmacol Rev. 2005 Mar;57(1):79-115. doi: 10.1124/pr.57.1.3. PMID: 15734728.				UK pays 90-100%, France 65%
		NRT gums 1cpe	Bioavailability normalized (65%)	7.69231	12.1538	6.46154	6.76923	2.92308	6.92308	3.07692	4.76923	1.69231	3.07692	2	2.92308	Swiss Compendium: https://compendium.ch/product/12167-nicorette-original-kaudepots-2-mg/mpro
			Factor pp-pcGDP adjusted	7.69231	12.1538	8.35397	8.75178	3.2332	7.65758	4.06386	6.29898	2.49768	4.54124	2.93413	4.28835
			Paid by user	7.69231	12.1538	8.35397	8.75178	0.32332	0.765758	0.406386	0.629898	0.249768	0.454124	0.293413	0.428835	very old article: Russell MA, Feyerabend C, Cole PV. Plasma nicotine levels after cigarette smoking and chewing nicotine gum. Br Med J. 1976 May 1
			Paid compared to 1 pack in CH
			Mean / mean compared (FULL PRICE)	9.92308	1.14058	8.55287	0.983089	0.544539	0.0625907	0.518142	0.0595566	0.351946	0.0404536	0.361124	0.0415085				Germany	https://www.aerzteblatt.de/int/archive/article/211744/Smoking-cessation-attempts-and-common-strategies-employed-a-Germany-wide-representative-survey-conducted-in-19-waves-from-2016-to-nbsp-2019-(The-DEBRA-Study)-and-analyzed-by-socioeconomic-status
4	Snus / nicotine pouches	Snus pouch cheapest / most expensive	0.3	0.1125	0.195833	n/a	n/a	0.229167	0.320833	0.229167	0.320833	n/a	n/a	n/a	n/a	Digard H, Proctor C, Kulasekaran A, Malmqvist U, Richter A. Determination of nicotine absorption from multiple tobacco products and nicotine gum. Nicotine Tob Res. 2013 Jan;15(1):255-61. doi: 10.1093/ntr/nts123. Epub 2012 May 13. PMID: 22585541; PMCID: PMC3524070.				24portions=16g tobacco, up to 48mg nicotine/g tobacco
		Snus 1cpe	Bioavailability normalized (30%)	1.125	1.95833			2.29167	3.20833	2.29167	3.20833					Lunell E, Lunell M. Steady-state nicotine plasma levels following use of four different types of Swedish snus compared with 2-mg Nicorette chewing gum: a crossover study. Nicotine Tob Res. 2005 Jun;7(3):397-403. doi: 10.1080/14622200500125468. PMID: 16085507.				https://www.snusexpress.com/eu/en/
		Assuming 10 pouches/day for nic content	Factor pp-pcGDP adjusted	1.125	1.95833			2.5348	3.54872	3.02673	4.23742									https://www.snusexpress.com/ch
			Paid by user	1.125	1.95833			2.5348	3.54872	3.02673	4.23742
			Paid compared to 1 pack in CH
			Mean / mean compared	1.54167	0.177203			3.04176	0.349628	3.63208	0.41748
5	ENDS open	ENDS ml cheapest / most expensive	1	0.59	0.76	0.66	0.78	0.33	0.49	0.09	0.69	0.56	0.65	0.18	0.77	St Helen G, Havel C, Dempsey DA, Jacob P 3rd, Benowitz NL. Nicotine delivery, retention and pharmacokinetics from various electronic cigarettes. Addiction. 2016 Mar;111(3):535-44. doi: 10.1111/add.13183. Epub 2015 Nov 11. PMID: 26430813; PMCID: PMC4749433.
		ENDS 1cpe (incl 20% of liquid costs for device and coils)	Bioavailability normalized (100%)	2.478	3.192	2.772	3.276	1.386	2.058	0.378	2.898	2.352	2.73	0.756	3.234
		Assuming 3.5ml/day*	Factor pp-pcGDP adjusted	2.478	3.192	3.58385	4.23546	1.53305	2.27634	0.499245	3.82755	3.47133	4.02922	1.1091	4.74449	*We estimated the amount of liquid needed to vape to achieve the same amount of nicotine delivered to the brain as by a pack of 20 cigarettes (= 20mg, similar bioavailability and kinetics). With a 1% liquid (10mg/ml), this would equivalate to 2ml needed per day. We conservatively adjusted our estimate upwards to 3.5ml per day according to experiences we made in an ongoing RCT with ENDS as smoking…
			Paid by user	2.478	3.192	3.58385	4.23546	1.53305	2.27634	0.499245	3.82755	3.47133	4.02922	1.1091	4.74449	https://pubmed.ncbi.nlm.nih.gov/25380748/
			Paid compared to 1 pack in CH
			Mean / mean compared	2.835	0.325862	3.90966	0.449386	1.9047	0.21893	2.1634	0.248666	3.75027	0.431066	2.9268	0.336413
6	Heated tobacco products	HTP cheapest / most expensive	0.8	0.41	0.41	0.3	0.3	0.275	0.275	0.288	0.288	0.39	0.39	0.45	0.52	Haziza C, de La Bourdonnaye G, Skiada D, Ancerewicz J, Baker G, Picavet P, Lüdicke F. Evaluation of the Tobacco Heating System 2.2. Part 8: 5-Day randomized reduced exposure clinical study in Poland. Regul Toxicol Pharmacol. 2016 Nov 30;81 (PMI)				https://www.iqfan.eu/Where-to-buy-HEETS-globally-flavors-and-prices-map-of-countries-where-you-can-buy-IQOS-A_6487
		HTP 1cpe (incl 10% of sticks costs for device)	Bioavailability normalized (80%)	11.275	11.275	8.25	8.25	7.5625	7.5625	7.92	7.92	10.725	10.725	12.375	14.3	Simonavicius E, McNeill A, Shahab L, Brose LS. Heat-not-burn tobacco products: a systematic literature review. Tob Control. 2019 Sep;28(5):582-594. doi: 10.1136/tobaccocontrol-2018-054419. Epub 2018 Sep 4. PMID: 30181382; PMCID: PMC6824610.
			Factor pp-pcGDP adjusted	11.275	11.275	10.6662	10.6662	8.36484	8.36484	10.4604	10.4604	15.8291	15.8291	18.1549	20.979	Farsalinos KE, Yannovits N, Sarri T, Voudris V, Poulas K. Nicotine Delivery to the Aerosol of a Heat-Not-Burn Tobacco Product: Comparison With a Tobacco Cigarette and E-Cigarettes. Nicotine Tob Res. 2018 Jul 9;20(8):1004-1009. doi: 10.1093/ntr/ntx138. PMID: 28637344.
			Paid by user	11.275	11.275	10.6662	10.6662	8.36484	8.36484	10.4604	10.4604	15.8291	15.8291	18.1549	20.979
			Paid compared to 1 pack in CH
			Mean / mean compared	11.275	1.29598	10.6662	1.226	8.36484	0.961476	10.4604	1.20234	15.8291	1.81943	19.567	2.24908
7	ENDS closed	ENDS CLOSED pod cheapest / most expensive	1	3.75	3.75	2.61	2.61	5	6.99	2.5	2.5	2.59	2.59	2.06	5.15
	e.g. logic	ENDS 1cpe (incl 10% of pod costs for device)	Bioavailability normalized (100%)	4.125	4.125	2.871	2.871	5.5	7.689	2.75	2.75	2.849	2.849	2.266	5.665
		Assuming 1 pod/day	Factor pp-pcGDP adjusted	4.125	4.125	3.71185	3.71185	6.08352	8.50476	3.63208	3.63208	4.20485	4.20485	3.32437	8.31093
			Paid by user	4.125	4.125	3.71185	3.71185	6.08352	8.50476	3.63208	3.63208	4.20485	4.20485	3.32437	8.31093
			Paid compared to 1 pack in CH
			Mean / mean compared	4.125	0.474138	3.71185	0.426649	7.29414	0.838407	3.63208	0.41748	4.20485	0.483316	5.81765	0.668695
			*For an average tobacco smoker smoking 1 pack of cigarettes per day, price of equivalent nicotine delivery considering nicotine concentration of alternate nicotine delivery methods and bioavailability in blood. Monetary amount normalized to purchasing power across countries based on gross domestic product (GDP) per capita. Bioavailability for tobacco cigarettes set at 1, normalized bioavailabilit…
			Confidence Interval	Switzerland		Germany		USA		Sweden		France		UK
				cheap	expensive	cheap	expensive	cheap	expensive	cheap	expensive	cheap	expensive	cheap	expensive
			Tobacco	0.0344828	0.0344828	0.148606	0.148606	0.0762824	0.0762824	0.13663	0.13663	0.0678576	0.0678576	0.455296	0.455296
			TTS	0	0	0	0	0	0	0	0	0	0	0.162305	0.162305
			SNUS	0.0478927	0.0478927	0	0	0.0582713	0.0582713	0.06958	0.06958	0	0	0	0
			Gums (price)	0.25641	0.25641	0.0228625	0.0228625	0.254275	0.254275	0.128455	0.128455	0.117446	0.117446	0.0778284	0.0778284
			Gums (paid)	0.25641	0.25641	0.0228625	0.0228625	0.0254275	0.0254275	0.0128455	0.0128455	0.0117446	0.0117446	0.00778284	0.00778284
			ENDS	0.0410345	0.0410345	0.0374488	0.0374488	0.0427181	0.0427181	0.191282	0.191282	0.0320627	0.0320627	0.20893	0.20893
			ENDS closed	0	0	0	0	0.139152	0.139152	0	0	0	0	0.286584	0.286584
			© 2022 Jakob J. et al.
